# Supplementary material for: Associations between Intake of Dietary Sugars and Diet Quality: A Systematic Review of Recent Literature
Source: Nutrients. 2024 May 21;16(11):1549. doi: 10.3390/nu16111549 (PMC11174080; doi:10.3390/nu16111549)
Supplement: Supplementary file 1 [file nutrients-16-01549-s001.zip]

Archive with 1 entries (1 files):
- nutrients-3005153-supplementary.pdf
